# Supplementary material for: Craft-and-Stick Xurographic Manufacturing of Integrated Microfluidic Electrochemical Sensing Platform
Source: Biosensors (Basel). 2023 Mar 31;13(4):446. doi: 10.3390/bios13040446 (PMC10136003; doi:10.3390/bios13040446)
Supplement: Supplementary file 1 [file biosensors-13-00446-s001.zip]

Archive with 1 entries (1 files):
- biosensors-2157307-supplementary.pdf
